# Supplementary material for: Comparison Between RIRS and Mini-PCNL in the Treatment of Kidney Stones Exceeding 15 mm: Outcome Evaluation and Cost Analysis
Source: J Clin Med. 2025 Dec 26;15(1):177. doi: 10.3390/jcm15010177 (PMC12786861; doi:10.3390/jcm15010177)
Supplement: Supplementary file 1 [file jcm-15-00177-s001.zip]

Archive with 1 entries (1 files):
- jcm-4039189-supplementary.pdf
